# Supplementary material for: Utilizing a Nordic Crosswalk for Occupational Coding in an Analysis on Occupation-Specific Prolonged Sickness Absence among 7 Million Employees in Denmark, Finland, Norway and Sweden
Source: Int J Environ Res Public Health. 2022 Nov 25;19(23):15674. doi: 10.3390/ijerph192315674 (PMC9737405; doi:10.3390/ijerph192315674)
Supplement: Supplementary file 1 [file ijerph-19-15674-s001.zip]

Archive with 1 entries (1 files):
- ijerph-2021749-supplementary.pdf
